# Supplementary material for: Near complete genome sequences from Southern Vietnam revealed local features of genetic diversity and intergenerational changes in SARS- CoV-2 variants in 2020–2021
Source: BMC Infect Dis. 2023 Nov 17;23:806. doi: 10.1186/s12879-023-08814-8 (PMC10655423; doi:10.1186/s12879-023-08814-8)
Supplement: Supplementary file 1 — Additional file 1: Supplementary Table. Samples used in the study. [file 12879_2023_8814_MOESM1_ESM.xlsx]

## Sheet: table
Supplementary Table: Samples used in the study
Gisaid Accession ID	Lab code	Year of birth\age	Sex	Collection date	Adrress (province)	Epidermilogical information	Nextstrain clade	Pangolin lineage	S-gene sequence variant (SGSV)
EPI_ISL_17454569	hCoV-19/Vietnam/PIHCM-0002/2020	66	Male	22/01/2020	China	Imported person	19A	B	1
EPI_ISL_654866	hCoV-19/Vietnam/PIHCM-14/2020	73	Male	31/01/2020	Ho Chi Minh		19B	A	1
EPI_ISL_654874	hCoV-19/Vietnam/PIHCM-459/2020	60	Female	24/03/2020	Da nang		19B	A.1	1
EPI_ISL_654878	hCoV-19/Vietnam/PIHCM-305/2020	1970	Male	15/03/2020	Ho Chi Minh		19B	A.2	1
EPI_ISL_654880	hCoV-19/Vietnam/PIHCM-507-4H/2020	1999	Female	25/03/2020	Hung yen		19A	B	1
EPI_ISL_654883	hCoV-19/Vietnam/PIHCM-503/2020	1997	Female	23/03/2020	Quang ninh		19A	B	1
EPI_ISL_654884	hCoV-19/Vietnam/PIHCM-420/2020	58	Female	22/03/2020	Ho Chi Minh		19B	A.1	1
EPI_ISL_654888	hCoV-19/Vietnam/PIHCM-320/2020	2004	Female	16/03/2020	Ho Chi Minh		19A	B.3	1
EPI_ISL_17433661	hCoV-19/Vietnam/PIHCM-869/2020	1982	Male	17/06/2020	Binh Duong		19A	B.4	2
EPI_ISL_16034602	hCoV-19/Vietnam/HCM-V63/2021	2002	Male	29/04/2021	Ocean ship- BRVT	Boat team	20A	B.1.466.2	3
EPI_ISL_654868	hCoV-19/Vietnam/PIHCM-321/2020	2000	Male	16/03/2020	Kom tum		20A	B.1	4
EPI_ISL_17433654	hCoV-19/Vietnam/PIHCM-1567/2020	NA	Male	NA	NA		20A	B.1.36.16	5
EPI_ISL_17454567	hCoV-19/Vietnam/PIHCM-1198/2020	1970	Male	08/04/2020	Quang ninh		20B	B.1.1	6
EPI_ISL_17433657	hCoV-19/Vietnam/PIHCM-1281/2020	1993	Male	15/08/2020	Lam Dong		20B	B.1.1	7
EPI_ISL_17433648	hCoV-19/Vietnam/PIHCM-8332/2020	1987	Female	2020-12-14	Ho Chi Minh City		20B	B.1.1	8
EPI_ISL_17433649	hCoV-19/Vietnam/PIHCM-8324/2020	1992	Male	2020-10-19	Ho Chi Minh City		20B	B.1.1	8
EPI_ISL_17433650	hCoV-19/Vietnam/PIHCM-8303/2020	2020	Female	2020-10-20	Ho Chi Minh City		20B	B.1.1	8
EPI_ISL_17433651	hCoV-19/Vietnam/PIHCM-8301/2020	2001	Male	2020-10-20	Ho Chi Minh City		20B	B.1.1	8
EPI_ISL_17433652	hCoV-19/Vietnam/PIHCM-8300/2020	2009	Female	2020-10-20	Ho Chi Minh City		20B	B.1.1	8
EPI_ISL_17433653	hCoV-19/Vietnam/PIHCM-7708/2020	2008	Male	2020-10-20	Ho Chi Minh City		20B	B.1.1	8
EPI_ISL_17433655	hCoV-19/Vietnam/PIHCM-1513/2020	1988	Male	2020-02-12	NA		20B	B.1.1	8
EPI_ISL_17433656	hCoV-19/Vietnam/PIHCM-1508/2020	2019	Male	NA	NA		20B	B.1.1	8
EPI_ISL_17433658	hCoV-19/Vietnam/PIHCM-1104/2020	1959	Female	30/07/2020	Tay ninh		20B	B.1.1	9
EPI_ISL_17433659	hCoV-19/Vietnam/PIHCM-1052/2020	1966	Male	21/07/2020	Bac ninh		20B	B.1.1.317	9
EPI_ISL_17433660	hCoV-19/Vietnam/PIHCM-1046/2020	1956	Male	16/07/2020	Tien giang		20B	B.1.1.317	9
EPI_ISL_17436319	hCoV-19/Vietnam/HCM-V276/2020	NA	NA	2020-08-27	Ho Chi Minh City		20A	B.1	9
EPI_ISL_654867	hCoV-19/Vietnam/PIHCM-304/2020	18	Male	15/03/2020	Bac lieu		20B	B.1.1	9
EPI_ISL_654869	hCoV-19/Vietnam/PIHCM-322/2020	1998	Female	17/03/2020	Ho Chi Minh		20C	B.1	9
EPI_ISL_654870	hCoV-19/Vietnam/PIHCM-323/2020	1999	Female	17/03/2020	Ho Chi Minh		20B	B.1.1	9
EPI_ISL_654872	hCoV-19/Vietnam/PIHCM-372/2020	1986	Male	20/03/2020	Ho Chi Minh		20C	B.1	9
EPI_ISL_654873	hCoV-19/Vietnam/PIHCM-406/2020	1969	Male	22/03/2020	N/A		20C	B.1	9
EPI_ISL_654875	hCoV-19/Vietnam/PIHCM-461/2020	1993	Female	23/03/2020	Ho Chi Minh		20C	B.1	9
EPI_ISL_654876	hCoV-19/Vietnam/PIHCM-372/2020	1992	Male	22/03/2020	Ho Chi Minh		20C	B.1	9
EPI_ISL_654877	hCoV-19/Vietnam/PIHCM-237/2020	33	Male	14/03/2020	Ho Chi Minh		20A	B.1	9
EPI_ISL_654881	hCoV-19/Vietnam/PIHCM-638/2020	2000	Male	2020-01-04	Ho Chi Minh		20B	B.1.1	9
EPI_ISL_654882	hCoV-19/Vietnam/PIHCM-371/2020	1999	Female	20/03/2020	Ho Chi Minh		20A	B.1	9
EPI_ISL_654886	hCoV-19/Vietnam/PIHCM-462/2020	1975	Male	24/03/2020	Ho Chi Minh		20C	B.1	9
EPI_ISL_654887	hCoV-19/Vietnam/PIHCM-634/2020	1972	Male	27/03/2020	Binh Duong		20C	B.1	9
EPI_ISL_654889	hCoV-19/Vietnam/PIHCM-457/2020	1980	Male	24/03/2020	Ho Chi Minh		20B	B.1.1	9
EPI_ISL_654879	hCoV-19/Vietnam/PIHCM-506/2020	1999	Male	25/03/2020	Tra Vinh		20D	B.1.1.1	10
EPI_ISL_812922	hCoV-19/Vietnam/PIHCM-1564/2020	1992	Male	24/12/2020	NA		20E (EU1)	B.1.177	11
EPI_ISL_16034629	hCoV-19/Vietnam/Vinh_long-V81/2021	1967	Male	08/05/2021	Vinh long	F1 Screening	20H (Beta, V2)	B.1.351	12
EPI_ISL_16034628	hCoV-19/Vietnam/Vinh_long-V72/2021	1959	Female	08/05/2021	Vinh long	Imported person	20H (Beta, V2)	B.1.351	13
EPI_ISL_760247	hCoV-19/Vietnam/PIHCM-1565/2020	1976	Female	24/12/2020	NA		20I (Alpha, V1)	B.1.1.7	14
EPI_ISL_16034591	hCoV-19/Vietnam/HCM-V36/2021	1977	Male	26/03/2021	NA	F1intrance	20I (Alpha, V1)	B.1.1.7	15
EPI_ISL_16034608	hCoV-19/Vietnam/HCM-V80/2021	1959	Famale	08/05/2021	NA	Imp. No information	20I (Alpha, V1)	B.1.1.7	15
EPI_ISL_16034609	hCoV-19/Vietnam/HCM-V9/2021	1993	Female	28/03/2021	NA	NA	20I (Alpha, V1)	B.1.1.7	15
EPI_ISL_16034586	hCoV-19/Vietnam/HCM-36/2021	2000	Male	2021-12-17	HCM city	Imported person	21A (Delta)	AY.30	16
EPI_ISL_16034587	hCoV-19/Vietnam/HCM-37/2021	2004	Male	2021-12-17	Import	Imported person	21A (Delta)	AY.30	17
EPI_ISL_16034565	hCoV-19/Vietnam/Binh_Duong-13/2021	1958	Female	2021-10-20	Binh Duong	N/A	21I (Delta)	AY.57	18
EPI_ISL_16034590	hCoV-19/Vietnam/HCM-V31/2021	1987	Male	22/07/2021	Ho Chi Minh	Rapid test screening (+)	21I (Delta)	AY.57	19
EPI_ISL_16034593	hCoV-19/Vietnam/HCM-V40/2021	2020	Female	22/07/2021	Ho Chi Minh	F1 community	21I (Delta)	AY.57	20
EPI_ISL_16034563	hCoV-19/Vietnam/Binh_Duong-11/2021	2010	Female	2021-10-20	Binh Duong	N/A	21I (Delta)	AY.57	21
EPI_ISL_16034569	hCoV-19/Vietnam/Binh_Duong-17/2021	2013	Male	2021-10-20	Binh Duong	N/A	21I (Delta)	AY.57	22
EPI_ISL_16034616	hCoV-19/Vietnam/Long_An-V33/2021	1956	Male	25/08/2021	Long An	F1 vào	21I (Delta)	AY.57	23
EPI_ISL_16034560	hCoV-19/Vietnam/Bac_Lieu-32/2021	1964	Female	2021-12-14	Bac Lieu	Screening community testing	21I (Delta)	AY.57	24
EPI_ISL_16034584	hCoV-19/Vietnam/Hau_Giang-26/2021	2021	Female	N/A	Hau Giang	N/A	21I (Delta)	AY.57	25
EPI_ISL_16034570	hCoV-19/Vietnam/Binh_Duong-18/2021	2009	Male	2021-10-20	Binh Duong	N/A	21I (Delta)	AY.57	26
EPI_ISL_16034571	hCoV-19/Vietnam/Binh_Duong-19/2021	2001	Female	2021-10-20	Binh Duong	N/A	21I (Delta)	AY.57	26
EPI_ISL_16034594	hCoV-19/Vietnam/HCM-V47/2021	2005	Female	22/07/2021	Ho Chi Minh	F1 community	21I (Delta)	AY.57	26
EPI_ISL_16034600	hCoV-19/Vietnam/HCM-V58/2021	1985	Female	22/07/2021	Ho Chi Minh	Rapid test screening (+)	21I (Delta)	AY.57	26
EPI_ISL_16034626	hCoV-19/Vietnam/Tien_giang-V35/2021	2006	Male	11/08/2021	Tien giang	F1 before get out quaranteen	21I (Delta)	AY.57	26
EPI_ISL_16034627	hCoV-19/Vietnam/Tien_giang-V44/2021	2000	Female	11/08/2021	Tien giang	F1 before get out quaranteen	21I (Delta)	AY.57	26
EPI_ISL_16034612	hCoV-19/Vietnam/Long_An-V17/2021	2000	Male	25/08/2021	Long An	KCN worker	21I (Delta)	AY.57	27
EPI_ISL_16060860	hCoV-19/Vietnam/Hau_Giang-25/2021	2008	Female	N/A	Hau Giang	N/A	21I (Delta)	AY.57	27
EPI_ISL_16034623	hCoV-19/Vietnam/Quang_Ninh-40/2021	1996	Male	18/12/2021	Quang Ninh	Imported person	21J (Delta)	AY.85	28
EPI_ISL_16034618	hCoV-19/Vietnam/Long_An-V43/2021	1968	Male	08/03/2021	Long An	F1 KCL	21I (Delta)	AY.57	29
EPI_ISL_16034599	hCoV-19/Vietnam/HCM-V57/2021	1952	Female	22/07/2021	Ho Chi Minh	Rapid test screening (+)	21I (Delta)	AY.57	30
EPI_ISL_16034588	hCoV-19/Vietnam/HCM-V12/2021	2013	Male	22/07/2021	Ho Chi Minh	NA	21I (Delta)	AY.57	31
EPI_ISL_16060862	hCoV-19/Vietnam/HCM-V3/2021	1972	Female	22/07/2021	Ho Chi Minh	Rapid test screening (+)	21I (Delta)	AY.57	31
EPI_ISL_16034595	hCoV-19/Vietnam/HCM-V48/2021	1962	Male	22/07/2021	Ho Chi Minh	Rapid test screening (+)	21I (Delta)	AY.57	32
EPI_ISL_16034607	hCoV-19/Vietnam/HCM-V74/2021	1971	Male	22/07/2021	Ho Chi Minh	Rapid test screening (+)	21I (Delta)	AY.57	32
EPI_ISL_16034582	hCoV-19/Vietnam/Hau_Giang-21/2021	2010	Male	N/A	Hau Giang	N/A	21I (Delta)	AY.57	33
EPI_ISL_16060859	hCoV-19/Vietnam/Hau_Giang-22/2021	2019	Female	N/A	Hau Giang	N/A	21I (Delta)	AY.57	34
EPI_ISL_16060861	hCoV-19/Vietnam/Hau_Giang-27/2021	2007	Male	N/A	Hau Giang	N/A	21I (Delta)	AY.57	34
EPI_ISL_16034605	hCoV-19/Vietnam/HCM-V69/2021	1958	Female	27/08/2021	Ho Chi Minh	Rapid test screening (+)	21I (Delta)	AY.57	35
EPI_ISL_17433647	hCoV-19/Vietnam/PIHCM-V51/2021	2006	Male	27/08/2021	Ho Chi Minh	Rapid test screening (+)	21I (Delta)	AY.57	36
EPI_ISL_16034576	hCoV-19/Vietnam/Ca_mau-48/2021	2010	Female	2021-12-15	Ca mau	F1	21I (Delta)	AY.57	37
EPI_ISL_16034562	hCoV-19/Vietnam/Bac_Lieu-43/2021	1990	Male	2021-12-18	Bac Lieu	Isolate quarateen	21I (Delta)	AY.57	38
EPI_ISL_16034568	hCoV-19/Vietnam/Binh_Duong-16/2021	1958	Male	2021-10-20	Binh Duong	N/A	21I (Delta)	AY.57	39
EPI_ISL_16034564	hCoV-19/Vietnam/Binh_Duong-12/2021	1995	Female	2021-10-20	Binh Duong	N/A	21I (Delta)	AY.57	40
EPI_ISL_16034555	hCoV-19/Vietnam/An_Giang-41/2021	1994	Male	2021-12-18	An Giang	Imported person	21I (Delta)	AY.57	41
EPI_ISL_16034558	hCoV-19/Vietnam/An_Giang-46/2021	1999	Male	2021-12-18	An Giang	Imported person	21I (Delta)	AY.57	41
EPI_ISL_16034561	hCoV-19/Vietnam/Bac_Lieu-33/2021	1992	Female	2021-12-14	Bac Lieu	Screening community testing	21I (Delta)	AY.57	41
EPI_ISL_16034567	hCoV-19/Vietnam/Binh_Duong-15/2021	1981	Female	2021-10-20	Binh Duong	N/A	21I (Delta)	AY.57	41
EPI_ISL_16034572	hCoV-19/Vietnam/Ca_mau-1/2021	1993	Female	2021-09-30	Ca mau	Healthcare worker serve F0	21I (Delta)	AY.57	41
EPI_ISL_16034573	hCoV-19/Vietnam/Ca_mau-2/2021	1992	Female	2021-09-30	Ca mau	Healthcare worker serve F0	21I (Delta)	AY.57	41
EPI_ISL_16034592	hCoV-19/Vietnam/HCM-V38/2021	2018	Female	22/07/2021	Ho Chi Minh	F1 community	21I (Delta)	AY.57	41
EPI_ISL_16034596	hCoV-19/Vietnam/HCM-V49/2021	1953	Female	22/07/2021	Ho Chi Minh	F1 KCL	21I (Delta)	AY.57	41
EPI_ISL_16034603	hCoV-19/Vietnam/HCM-V65/2021	1987	Male	22/07/2021	Ho Chi Minh	Rapid test screening (+)	21I (Delta)	AY.57	41
EPI_ISL_16034620	hCoV-19/Vietnam/Long_An-V70/2021	1969	Male	08/03/2021	Long An	Rapid test screening (+)	21I (Delta)	AY.57	41
EPI_ISL_16060849	hCoV-19/Vietnam/Hau_Giang-24/2021	2000	Male	N/A	Hau Giang	N/A	21I (Delta)	AY.57	41
EPI_ISL_16034577	hCoV-19/Vietnam/Dong_Nai-10/2021	1998	Female	2021-10-19	Dong Nai	Company Sunluxe	21I (Delta)	AY.57	42
EPI_ISL_16034579	hCoV-19/Vietnam/Dong_Nai-5/2021	2001	Male	2021-10-19	Dong Nai	Company Sunluxe	21I (Delta)	AY.57	42
EPI_ISL_16034581	hCoV-19/Vietnam/Dong_Nai-8/2021	2002	Female	2021-10-19	Dong Nai	Company Sunluxe	21I (Delta)	AY.57	42
EPI_ISL_16060858	hCoV-19/Vietnam/Dong_Nai-6/2021	1991	Male	2021-10-19	Dong Nai	Company Sunluxe	21I (Delta)	AY.57	42
EPI_ISL_16034578	hCoV-19/Vietnam/Dong_Nai-4/2021	1997	Female	2021-10-19	Dong Nai	Company Sunluxe	21I (Delta)	AY.57	43
EPI_ISL_16034580	hCoV-19/Vietnam/Dong_Nai-7/2021	1984	Female	2021-10-19	Dong Nai	Company Sunluxe	21I (Delta)	AY.57	43
EPI_ISL_16034585	hCoV-19/Vietnam/HCM-28/2021	1981	Female	01/10/2021	HCM city	F0	21I (Delta)	AY.57	44
EPI_ISL_16034601	hCoV-19/Vietnam/HCM-V60/2021	1965	Male	27/08/2021	Ho Chi Minh	F1 KCL	21I (Delta)	AY.57	44
EPI_ISL_16034610	hCoV-19/Vietnam/Long_An-V14/2021	1987	Female	2021-10-06	Ca mau	F1	21I (Delta)	AY.57	44
EPI_ISL_16034610	hCoV-19/Vietnam/Long_An-V14/2021	1966	Male	25/08/2021	Long An	F0-BHYT	21I (Delta)	AY.57	44
EPI_ISL_16034613	hCoV-19/Vietnam/Long_An-V23/2021	1981	Female	25/08/2021	Long An	Rapid test screening (+)	21I (Delta)	AY.57	44
EPI_ISL_16034615	hCoV-19/Vietnam/Long_An-V32/2021	1979	Female	25/08/2021	Long An	F0-BHYT	21I (Delta)	AY.57	44
EPI_ISL_16034622	hCoV-19/Vietnam/Long_An-V79/2021	1958	Famale	03/08/2021	Long An	Rapid test screening (+)	21I (Delta)	AY.57	44
EPI_ISL_16034597	hCoV-19/Vietnam/HCM-V5/2021	2001	Male	24/08/2021	-	F1intrance	21I (Delta)	AY.57	45
EPI_ISL_16034611	hCoV-19/Vietnam/Long_An-V15/2021	1991	Male	24/08/2021	Long An	Rapid test screening (+)	21I (Delta)	AY.57	45
EPI_ISL_16034614	hCoV-19/Vietnam/Long_An-V24/2021	2000	Male	24/08/2021	Long An	F1intrance	21I (Delta)	AY.57	45
EPI_ISL_16060850	hCoV-19/Vietnam/HCM-V13/2021	1998	Male	22/07/2021	Ho Chi Minh	F1 community	21I (Delta)	AY.57	45
EPI_ISL_16034619	hCoV-19/Vietnam/Long_An-V68/2021	1996	Female	24/08/2021	Long An	F1intrance	21I (Delta)	AY.57	46
EPI_ISL_16034617	hCoV-19/Vietnam/Long_An-V41/2021	2002	Male	25/08/2021	Long An	Rapid test screening (+)	21I (Delta)	AY.57	47
EPI_ISL_16060847	hCoV-19/Vietnam/An_Giang-39/2021	1992	Female	2021-12-17	An Giang	Isolate Quaranteen	21I (Delta)	AY.57	48
EPI_ISL_16060852	hCoV-19/Vietnam/Kien Giang-38/2021	1995	Female	2021-12-17	Kiên Giang	Isolate Quaranteen	21I (Delta)	AY.57	48
EPI_ISL_16034559	hCoV-19/Vietnam/Bac_Lieu-30/2021	2003	Female	2021-12-14	Bac Lieu	Screening community testing	21I (Delta)	AY.57	49
EPI_ISL_16034583	hCoV-19/Vietnam/Hau_Giang-23/2021	1970	Female	N/A	Hau Giang	N/A	21I (Delta)	AY.57	50
EPI_ISL_16034556	hCoV-19/Vietnam/An_Giang-44/2021	1978	Male	2021-12-18	An Giang	Isolate quarateen	21I (Delta)	AY.57	51
EPI_ISL_16034557	hCoV-19/Vietnam/An_Giang-45/2021	1989	Male	2021-12-18	An Giang	Imported person	21I (Delta)	AY.57	51
EPI_ISL_16034575	hCoV-19/Vietnam/Ca_mau-47/2021	1928	Female	2021-12-15	Ca mau	F1	21I (Delta)	AY.57	51
EPI_ISL_16034624	hCoV-19/Vietnam/Tay_Ninh-42/2021	2003	Male	2021-12-18	Tay Ninh	Imported person	21I (Delta)	AY.57	51
EPI_ISL_16060848	hCoV-19/Vietnam/Bac_Lieu-29/2021	1986	Female	2021-12-14	Bac Lieu	Screening community testing	21I (Delta)	AY.57	51
EPI_ISL_16034606	hCoV-19/Vietnam/HCM-V7/2021	2006	Female	27/08/2021	Ho Chi Minh	F0-BHYT	21I (Delta)	AY.57	52
EPI_ISL_16034621	hCoV-19/Vietnam/Long_An-V77/2021	1998	Famale	25/08/2021	Long An	F1intrance	21I (Delta)	AY.57	53
EPI_ISL_16034625	hCoV-19/Vietnam/Tien_giang-V27/2021	2004	Male	08.03.2021	Tien giang	F1 KCL	21I (Delta)	AY.57	53
EPI_ISL_16034589	hCoV-19/Vietnam/HCM-V30/2021	1985	Female	22/07/2021	Ho Chi Minh	Rapid test screening (+)	21I (Delta)	AY.57	54
EPI_ISL_16034598	hCoV-19/Vietnam/HCM-V56/2021	2005	Female	22/07/2021	Ho Chi Minh	Rapid test screening (+)	21I (Delta)	AY.57	54
EPI_ISL_16034604	hCoV-19/Vietnam/HCM-V66/2021	2011	Male	22/07/2021	Ho Chi Minh	Rapid test screening (+)	21I (Delta)	AY.57	55
*N/A — no data
